# Supplementary material for: Ancient origin of lubricated joints in bony vertebrates
Source: eLife. 2016 Jul 19;5:e16415. doi: 10.7554/eLife.16415 (PMC4951194; doi:10.7554/eLife.16415)
Supplement: Figure 4—source data 1. — This file includes the average OARSI scores for wild types and mutants related to Figure 4H. DOI: http://dx.doi.org/10.7554/eLife.16415.010 [file elife-16415-fig4-data1.txt]

	2 mpf	2 mpf	2 mpf	2 mpf	2 mpf	6 mpf	6 mpf	6 mpf	12 mpf	12 mpf	12 mpf	12 mpf	12 mpf
WT	0	0	0	0	0	0.1	0		0.2	0.9	0.2	0.3	0.3
DKO	1.6	1.3	0	0.5		5.3	6.4	4.8	8	12.3	17.7	19.7	10.7
prg4a-/-									7.3	0.8	0		
prg4b-/-									19.6	10.4	13.6		
